# Supplementary material for: Validation of Dietary Intake Estimated by Web-Based Dietary Assessment Methods and Usability Using Dietary Records or 24-h Dietary Recalls: A Scoping Review
Source: Nutrients. 2023 Apr 8;15(8):1816. doi: 10.3390/nu15081816 (PMC10141001; doi:10.3390/nu15081816)
Supplement: Supplementary file 1 [file nutrients-15-01816-s001.zip]

Archive with 1 entries (1 files):
- nutrients-2287649 Supplemental.pdf
